# Supplementary material for: CottonFGD: an integrated functional genomics database for cotton
Source: BMC Plant Biol. 2017 Jun 8;17:101. doi: 10.1186/s12870-017-1039-x (PMC5465443; doi:10.1186/s12870-017-1039-x)
Supplement: Supplementary file 2 — List of used RNA-seq data. Including 168 RNA-seq analyses for 20 experiment groups of four Gossypium species. (XLSX 36 kb) [file 12870_2017_1039_MOESM2_ESM.xlsx]

## Sheet: Contents
Contents
Table S2-1: RNA-seq datasets for G. hirsutum： 59 analyses, 8 experiment groups
Table S2-2: RNA-seq datasets for G. barbadense : 72 analyses, 5 experiment groups
Table S2-3: RNA-seq datasets for G. raimondii : 17 analyses, 4 experiment groups
Table S2-4: RNA-seq datasets for G. arboreum : 20 analyses, 3 experiment groups

## Sheet: Table S2-1 G. hirsutum 
SRA Run ID	SRA Study ID	Center Name	Library Layout	Read Length (bp)	Raw Bases (MB)	Filtered Bases (MB)	Coverage (X)	Percentage of Properly Mapped Reads		strain	Tissue	Stage	Treatment	Experiment
								Map NAU assembly	Map BGI assembly
SRR1695160	SRP044705	NANJING AGRICULTURAL UNIVERSITY	PAIRED	100	6304	4028.86	48.4588	0.644	0.586	Tm-1	seed	Seed soaking in water at 0 hour	-	Seed germination, time-series & organ comparison
SRR1695161	SRP044705	NANJING AGRICULTURAL UNIVERSITY	PAIRED	100	5278	3454.49	41.5503	0.651	0.585	Tm-1	seed	Seed soaking in water after 5 hours	-	Seed germination, time-series & organ comparison
SRR1695162	SRP044705	NANJING AGRICULTURAL UNIVERSITY	PAIRED	100	4807	4307.73	51.813	0.794	0.774	Tm-1	seed	Seed soaking in water after 10 hours	-	Seed germination, time-series & organ comparison
SRR1695163	SRP044705	NANJING AGRICULTURAL UNIVERSITY	PAIRED	100	6778	4432.35	53.3119	0.65	0.578	Tm-1	cotyledon	Seed soaking in water after 24 hours	-	Seed germination, time-series & organ comparison
SRR1695164	SRP044705	NANJING AGRICULTURAL UNIVERSITY	PAIRED	100	8132	6363.74	76.5425	0.708	0.651	Tm-1	cotyledon	Seed soaking in water after 48 hours	-	Seed germination, time-series & organ comparison
SRR1695165	SRP044705	NANJING AGRICULTURAL UNIVERSITY	PAIRED	100	5452	3160.14	38.0098	0.568	0.539	Tm-1	cotyledon	Seed soaking in water after 72 hours	-	Seed germination, time-series & organ comparison
SRR1695166	SRP044705	NANJING AGRICULTURAL UNIVERSITY	PAIRED	100	5837	3675.62	44.21	0.615	0.572	Tm-1	cotyledon	Seed soaking in water after 96 hours	-	Seed germination, time-series & organ comparison
SRR1695167	SRP044705	NANJING AGRICULTURAL UNIVERSITY	PAIRED	100	7263	4322.19	51.9869	0.59	0.544	Tm-1	cotyledon	Seed soaking in water after 120 hours	-	Seed germination, time-series & organ comparison
SRR1695168	SRP044705	NANJING AGRICULTURAL UNIVERSITY	PAIRED	100	4782	2333.17	28.0632	0.516	0.461	Tm-1	root	Seed soaking in water after 24 hours	-	Seed germination, time-series & organ comparison
SRR1695169	SRP044705	NANJING AGRICULTURAL UNIVERSITY	PAIRED	100	3594	3294.69	39.6282	0.851	0.77	Tm-1	root	Seed soaking in water after 48 hours	-	Seed germination, time-series & organ comparison
SRR1695170	SRP044705	NANJING AGRICULTURAL UNIVERSITY	PAIRED	100	3964	3652.5	43.9319	0.865	0.78	Tm-1	root	Seed soaking in water after 72 hours	-	Seed germination, time-series & organ comparison
SRR1695171	SRP044705	NANJING AGRICULTURAL UNIVERSITY	PAIRED	100	4322	2166.82	26.0623	0.479	0.425	Tm-1	root	Seed soaking in water after 96 hours	-	Seed germination, time-series & organ comparison
SRR1695172	SRP044705	NANJING AGRICULTURAL UNIVERSITY	PAIRED	100	3858	3534.58	42.5136	0.853	0.771	Tm-1	root	Seed soaking in water after 120 hours	-	Seed germination, time-series & organ comparison
SRR1695173	SRP044705	NANJING AGRICULTURAL UNIVERSITY	PAIRED	100	7224	4197.31	50.4849	0.568	0.515	Tm-1	root	2-week	-	Tissue and Organ
SRR1695174	SRP044705	NANJING AGRICULTURAL UNIVERSITY	PAIRED	100	2333	2120.23	25.502	0.823	0.75	Tm-1	stem	2-week	-	Tissue and Organ
SRR1695175	SRP044705	NANJING AGRICULTURAL UNIVERSITY	PAIRED	100	2203	2012.18	24.2023	0.848	0.771	Tm-1	leaf	2-week	-	Tissue and Organ
SRR1695176	SRP044705	NANJING AGRICULTURAL UNIVERSITY	PAIRED	100	2252	2065.33	24.8415	0.838	0.76	Tm-1	torus	whole mature flower	-	Tissue and Organ
SRR1695177	SRP044705	NANJING AGRICULTURAL UNIVERSITY	PAIRED	100	2374	2154.99	25.92	0.869	0.789	Tm-1	petal	whole mature flower	-	Tissue and Organ
SRR1695178	SRP044705	NANJING AGRICULTURAL UNIVERSITY	PAIRED	100	1890	1704.66	20.5035	0.843	0.766	Tm-1	stamen	whole mature flower	-	Tissue and Organ
SRR1695179	SRP044705	NANJING AGRICULTURAL UNIVERSITY	PAIRED	100	2375	2173.39	26.1413	0.844	0.769	Tm-1	pistil	whole mature flower	-	Tissue and Organ
SRR1695180	SRP044705	NANJING AGRICULTURAL UNIVERSITY	PAIRED	100	7383	3782.49	45.4955	0.492	0.44	Tm-1	calycle	whole mature flower	-	Tissue and Organ
SRR1695181	SRP044705	NANJING AGRICULTURAL UNIVERSITY	PAIRED	100	3960	1867.91	22.467	0.501	0.448	Tm-1	ovule	3 days before-anthesis	-	Ovule development, time-series
SRR1695182	SRP044705	NANJING AGRICULTURAL UNIVERSITY	PAIRED	100	4769	2767.95	33.2926	0.613	0.551	Tm-1	ovule	1 day before-anthesis	-	Ovule development, time-series
SRR1695183	SRP044705	NANJING AGRICULTURAL UNIVERSITY	PAIRED	100	6426	3853.23	46.3463	0.589	0.532	Tm-1	ovule	At anthesis	-	Ovule development, time-series
SRR1695184	SRP044705	NANJING AGRICULTURAL UNIVERSITY	PAIRED	100	6955	4127.32	49.643	0.599	0.54	Tm-1	ovule	1 day post-anthesis	-	Ovule development, time-series
SRR1695185	SRP044705	NANJING AGRICULTURAL UNIVERSITY	PAIRED	100	9101	6620.48	79.6305	0.714	0.645	Tm-1	ovule	3 days post-anthesis	-	Ovule development, time-series
SRR1695186	SRP044705	NANJING AGRICULTURAL UNIVERSITY	PAIRED	100	2025	1853.66	22.2957	0.832	0.789	Tm-1	ovule	5 days post-anthesis	-	Ovule development, time-series
SRR1695187	SRP044705	NANJING AGRICULTURAL UNIVERSITY	PAIRED	100	2055	1859.58	22.3668	0.844	0.77	Tm-1	ovule	10 days post-anthesis	-	Ovule development, time-series
SRR1695188	SRP044705	NANJING AGRICULTURAL UNIVERSITY	PAIRED	100	5076	2554.16	30.7212	0.488	0.44	Tm-1	ovule	20 days post-anthesis	-	Ovule development, time-series
SRR1695189	SRP044705	NANJING AGRICULTURAL UNIVERSITY	PAIRED	100	2534	1200.32	14.4373	0.505	0.466	Tm-1	ovule	25 days post-anthesis	-	Ovule development, time-series
SRR1695190	SRP044705	NANJING AGRICULTURAL UNIVERSITY	PAIRED	100	3981	1831	22.023	0.518	0.477	Tm-1	ovule	35 days post-anthesis	-	Ovule development, time-series
SRR1695191	SRP044705	NANJING AGRICULTURAL UNIVERSITY	PAIRED	100	7522	3701.98	44.5271	0.546	0.482	Tm-1	fiber	5 days post-anthesis	-	Fiber development, time-series
SRR1695192	SRP044705	NANJING AGRICULTURAL UNIVERSITY	PAIRED	100	5525	2703.06	32.5122	0.492	0.434	Tm-1	fiber	10 days post-anthesis	-	Fiber development, time-series
SRR1695193	SRP044705	NANJING AGRICULTURAL UNIVERSITY	PAIRED	100	3530	2626.63	31.5929	0.587	0.598	Tm-1	fiber	20 days post-anthesis	-	Fiber development, time-series
SRR1695194	SRP044705	NANJING AGRICULTURAL UNIVERSITY	PAIRED	100	6092	4763.42	57.2939	0.69	0.647	Tm-1	fiber	25 days post-anthesis	-	Fiber development, time-series
SRR1768504	SRP044705	NANJING AGRICULTURAL UNIVERSITY	PAIRED	150	7293	6650.86	79.9959	0.694	0.633	Tm-1	leaf	-	Cold Treated, 4°C, 1 hour	Stress experiment, compare in time-series & with control group
SRR1768505	SRP044705	NANJING AGRICULTURAL UNIVERSITY	PAIRED	150	7092	5727.88	68.8944	0.642	0.575	Tm-1	leaf	-	Cold Treated, 4°C, 3 hours	Stress experiment, compare in time-series & with control group
SRR1768506	SRP044705	NANJING AGRICULTURAL UNIVERSITY	PAIRED	150	2577	2001.89	24.0786	0.713	0.674	Tm-1	leaf	-	Cold Treated, 4°C, 6 hours	Stress experiment, compare in time-series & with control group
SRR1768507	SRP044705	NANJING AGRICULTURAL UNIVERSITY	PAIRED	150	6314	5164.58	62.1191	0.537	0.533	Tm-1	leaf	-	Cold Treated, 4°C, 12 hours	Stress experiment, compare in time-series & with control group
SRR1768508	SRP044705	NANJING AGRICULTURAL UNIVERSITY	PAIRED	150	4766	3659.8	44.0197	0.545	0.576	Tm-1	leaf	-	Hot Treated, 38°C, 1 hour	Stress experiment, compare in time-series & with control group
SRR1768509	SRP044705	NANJING AGRICULTURAL UNIVERSITY	PAIRED	150	4781	3967.02	47.7149	0.725	0.657	Tm-1	leaf	-	Hot Treated, 38°C, 3 hours	Stress experiment, compare in time-series & with control group
SRR1768510	SRP044705	NANJING AGRICULTURAL UNIVERSITY	PAIRED	150	4400	3676.71	44.2231	0.566	0.521	Tm-1	leaf	-	Hot Treated, 38°C, 6 hours	Stress experiment, compare in time-series & with control group
SRR1768511	SRP044705	NANJING AGRICULTURAL UNIVERSITY	PAIRED	150	4192	3384.11	40.7038	0.746	0.667	Tm-1	leaf	-	Hot Treated, 38°C, 12 hours	Stress experiment, compare in time-series & with control group
SRR1768512	SRP044705	NANJING AGRICULTURAL UNIVERSITY	PAIRED	150	4597	3974.52	47.8052	0.705	0.634	Tm-1	leaf	-	Salt treated, 400mM NaCl, 1 hour	Stress experiment, compare in time-series & with control group
SRR1768513	SRP044705	NANJING AGRICULTURAL UNIVERSITY	PAIRED	150	7665	6607.65	79.4762	0.737	0.662	Tm-1	leaf	-	Salt treated, 400mM NaCl, 3 hours	Stress experiment, compare in time-series & with control group
SRR1768514	SRP044705	NANJING AGRICULTURAL UNIVERSITY	PAIRED	150	5189	4356.75	52.4026	0.689	0.64	Tm-1	leaf	-	Salt treated, 400mM NaCl, 6 hours	Stress experiment, compare in time-series & with control group
SRR1768515	SRP044705	NANJING AGRICULTURAL UNIVERSITY	PAIRED	150	5133	4280.2	51.4819	0.738	0.653	Tm-1	leaf	-	Salt treated, 400mM NaCl, 12 hours	Stress experiment, compare in time-series & with control group
SRR1768516	SRP044705	NANJING AGRICULTURAL UNIVERSITY	PAIRED	150	7918	6459.73	77.697	0.607	0.546	Tm-1	leaf	-	PEG(Drought) treated, 20% PEG, 1 hour	Stress experiment, compare in time-series & with control group
SRR1768517	SRP044705	NANJING AGRICULTURAL UNIVERSITY	PAIRED	150	5679	4876.87	58.6585	0.678	0.612	Tm-1	leaf	-	PEG(Drought) treated, 20% PEG, 3 hours	Stress experiment, compare in time-series & with control group
SRR1768518	SRP044705	NANJING AGRICULTURAL UNIVERSITY	PAIRED	150	6303	5380.68	64.7183	0.68	0.633	Tm-1	leaf	-	PEG(Drought) treated, 20% PEG, 6 hours	Stress experiment, compare in time-series & with control group
SRR1768519	SRP044705	NANJING AGRICULTURAL UNIVERSITY	PAIRED	150	7496	5847.17	70.3292	0.718	0.643	Tm-1	leaf	-	PEG(Drought) treated, 20% PEG, 12 hours	Stress experiment, compare in time-series & with control group
SRR1768521	SRP044705	NANJING AGRICULTURAL UNIVERSITY	PAIRED	150	6757	5482.1	65.9381	0.683	0.617	Tm-1	leaf	-	Control Group	Stress experiment, compare in time-series & with control group
SRR1768522	SRP044705	NANJING AGRICULTURAL UNIVERSITY	PAIRED	150	3316	2557.99	30.7673	0.712	0.637	Tm-1	leaf	-	Control Group	Stress experiment, compare in time-series & with control group
SRR1768523	SRP044705	NANJING AGRICULTURAL UNIVERSITY	PAIRED	150	3317	2907.3	34.9688	0.68	0.613	Tm-1	leaf	-	Control Group	Stress experiment, compare in time-series & with control group
SRR1768524	SRP044705	NANJING AGRICULTURAL UNIVERSITY	PAIRED	150	5215	4617.9	55.5436	0.639	0.572	Tm-1	leaf	-	Control Group	Stress experiment, compare in time-series & with control group
SRR1298775	SRP042128	SHANXI AGRICULTURAL UNIVERSITY	PAIRED	100	7438	7361.37	88.5418	0.886	0.791	JA-CMS	floral buds	Microsporocyte cell stage	-	Cytoplasmic male sterility (CMS) study
SRR1298776	SRP042128	SHANXI AGRICULTURAL UNIVERSITY	PAIRED	100	6796	6759.76	81.3057	0.89	0.795	JB	floral buds	Sporogenous cell stage	-	Cytoplasmic male sterility (CMS) study
SRR1298777	SRP042128	SHANXI AGRICULTURAL UNIVERSITY	PAIRED	100	5987	5977.02	71.891	0.897	0.8	JB	floral buds	Microsporocyte cell stage	-	Cytoplasmic male sterility (CMS) study
SRR1299180	SRP042128	SHANXI AGRICULTURAL UNIVERSITY	PAIRED	100	6360	6314.46	75.9497	0.884	0.791	JA-CMS	floral buds	Sporogenous cell stage	-	Cytoplasmic male sterility (CMS) study

## Sheet: Table S2-2 G. barbadense 
SRA Run ID	SRA Study ID	Center Name	Library Layout	Read Length (bp)	Raw Bases (MB)	Filtered Bases (MB)	Coverage (X)	Percentage of Properly Mapped Reads	strain	Tissue	Stage	Treatment	Experiment
								Map NAU assembly
SRR2032431	SRP058480	Chongqing University of Posts and Telecommunications	PAIRED	90	4757.77	4674.41	53.2454	0.862	Hai1	shoot apical	Seedling stage, have two pieces of leaf	-	Branch development, time-series & Branch development, sample compare
SRR2032432	SRP058480	Chongqing University of Posts and Telecommunications	PAIRED	90	4676.6	4591.87	52.3051	0.865	Hai1	shoot apical	Seedling stage, have two pieces of leaf	-	Branch development, time-series & Branch development, sample compare
SRR2032433	SRP058480	Chongqing University of Posts and Telecommunications	PAIRED	90	4772.99	4688.54	53.4064	0.863	Hai1	shoot apical	Seedling stage, have two pieces of leaf	-	Branch development, time-series & Branch development, sample compare
SRR2032434	SRP058480	Chongqing University of Posts and Telecommunications	PAIRED	90	4782.16	4678.17	53.2881	0.857	Xinhai16	shoot apical	Seedling stage, have two pieces of leaf	-	Branch development, time-series & Branch development, sample compare
SRR2032435	SRP058480	Chongqing University of Posts and Telecommunications	PAIRED	90	4901.82	4814.22	54.8379	0.858	Xinhai16	shoot apical	Seedling stage, have two pieces of leaf	-	Branch development, time-series & Branch development, sample compare
SRR2032436	SRP058480	Chongqing University of Posts and Telecommunications	PAIRED	90	4627.33	4547.23	51.7967	0.867	Xinhai16	shoot apical	Seedling stage, have two pieces of leaf	-	Branch development, time-series & Branch development, sample compare
SRR2032437	SRP058480	Chongqing University of Posts and Telecommunications	PAIRED	90	4703.9	4611.45	52.5282	0.858	Hai1	shoot apical	Pre-budding stage,about eight pieces of leaf	-	Branch development, time-series & Branch development, sample compare
SRR2032438	SRP058480	Chongqing University of Posts and Telecommunications	PAIRED	90	4982.04	4880.24	55.5899	0.859	Hai1	shoot apical	Pre-budding stage,about eight pieces of leaf	-	Branch development, time-series & Branch development, sample compare
SRR2032439	SRP058480	Chongqing University of Posts and Telecommunications	PAIRED	90	4939.26	4845.57	55.1951	0.86	Hai1	shoot apical	Pre-budding stage,about eight pieces of leaf	-	Branch development, time-series & Branch development, sample compare
SRR2032440	SRP058480	Chongqing University of Posts and Telecommunications	PAIRED	90	4942.55	4828.9	55.0051	0.855	Xinhai16	shoot apical	Pre-budding stage,about six pieces of leaf	-	Branch development, time-series & Branch development, sample compare
SRR2032441	SRP058480	Chongqing University of Posts and Telecommunications	PAIRED	90	4996.6	4883.31	55.6249	0.856	Xinhai16	shoot apical	Pre-budding stage,about six pieces of leaf	-	Branch development, time-series & Branch development, sample compare
SRR2032442	SRP058480	Chongqing University of Posts and Telecommunications	PAIRED	90	4849.25	4735.57	53.9421	0.851	Xinhai16	shoot apical	Pre-budding stage,about six pieces of leaf	-	Branch development, time-series & Branch development, sample compare
SRR2032443	SRP058480	Chongqing University of Posts and Telecommunications	PAIRED	90	4947.46	4850.91	55.2558	0.862	Hai1	shoot apical	Budding stage, eleven pieces of leaf	-	Branch development, time-series & Branch development, sample compare
SRR2032444	SRP058480	Chongqing University of Posts and Telecommunications	PAIRED	90	4912.44	4796.97	54.6414	0.853	Hai1	shoot apical	Budding stage, eleven pieces of leaf	-	Branch development, time-series & Branch development, sample compare
SRR2032445	SRP058480	Chongqing University of Posts and Telecommunications	PAIRED	90	4648.72	4537.46	51.6854	0.852	Hai1	shoot apical	Budding stage, eleven pieces of leaf	-	Branch development, time-series & Branch development, sample compare
SRR2032446	SRP058480	Chongqing University of Posts and Telecommunications	PAIRED	90	4842.12	4752.13	54.1307	0.862	Xinhai16	shoot apical	Budding stage, nine pieces of leaf	-	Branch development, time-series & Branch development, sample compare
SRR2032447	SRP058480	Chongqing University of Posts and Telecommunications	PAIRED	90	4621.73	4533.05	51.6352	0.861	Xinhai16	shoot apical	Budding stage, nine pieces of leaf	-	Branch development, time-series & Branch development, sample compare
SRR2032448	SRP058480	Chongqing University of Posts and Telecommunications	PAIRED	90	4668.51	4577.42	52.1406	0.86	Xinhai16	shoot apical	Budding stage, nine pieces of leaf	-	Branch development, time-series & Branch development, sample compare
SRR1652328	SRP049496	Huazhong Agricultural University	PAIRED	101	12538.1	12012.9	136.837	0.691	3-79	Root	-	-	Tissue and Organ
SRR1652331	SRP049496	Huazhong Agricultural University	PAIRED	101	11200.7	10705	121.939	0.696	3-79	Stem	-	-	Tissue and Organ
SRR1652333	SRP049496	Huazhong Agricultural University	PAIRED	101	11838.1	11149.4	127.001	0.738	3-79	Leaf	-	-	Tissue and Organ
SRR1652334	SRP049496	Huazhong Agricultural University	PAIRED	101	12029.6	11263.8	128.304	0.738	3-79	Petal	-	-	Tissue and Organ
SRR1652335	SRP049496	Huazhong Agricultural University	PAIRED	101	11279.3	10803.9	123.066	0.727	3-79	Anther	-	-	Tissue and Organ
SRR1652336	SRP049496	Huazhong Agricultural University	PAIRED	101	13063	12268.7	139.751	0.758	3-79	Stigma	-	-	Tissue and Organ
SRR1652337	SRP049496	Huazhong Agricultural University	PAIRED	101	12297.1	11352.7	129.317	0.743	3-79	Ovule	in anthesis	-	Tissue and Organ & Fiber development, time-series
SRR1652338	SRP049496	Huazhong Agricultural University	PAIRED	101	14326.3	13390.8	152.533	0.714	3-79	Fiber	in 10 days post-anthesis	-	Tissue and Organ & Fiber development, time-series
SRR1652339	SRP049496	Huazhong Agricultural University	PAIRED	101	12540.3	11702	133.295	0.724	3-79	Fiber	in 20 days post-anthesis	-	Tissue and Organ & Fiber development, time-series
SRR1633046	SRP049330	North Carolina State University	PAIRED	101	7850.26	7045.15	80.2501	0.842	PHY800	Fiber	Fiber in 15 days post-anthesis	-	Fiber development, time-series
SRR1633047	SRP049330	North Carolina State University	PAIRED	101	6977.88	6107.36	69.5678	0.86	PHY800	Fiber	Fiber in 15 days post-anthesis	-	Fiber development, time-series
SRR1633048	SRP049330	North Carolina State University	PAIRED	101	8390.83	7591.54	86.4739	0.77	PHY800	Fiber	Fiber in 15 days post-anthesis	-	Fiber development, time-series
SRR1633049	SRP049330	North Carolina State University	PAIRED	101	9640.69	8733.19	99.4782	0.845	PHY800	Fiber	Fiber in 15 days post-anthesis	-	Fiber development, time-series
SRR1633050	SRP049330	North Carolina State University	PAIRED	101	8446.47	7445.47	84.81	0.862	PHY800	Fiber	Fiber in 15 days post-anthesis	-	Fiber development, time-series
SRR1633051	SRP049330	North Carolina State University	PAIRED	101	6819.51	6168	70.2586	0.777	PHY800	Fiber	Fiber in 15 days post-anthesis	-	Fiber development, time-series
SRR1633052	SRP049330	North Carolina State University	PAIRED	101	7215.26	6552.55	74.6389	0.849	PHY800	Fiber	Fiber in 15 days post-anthesis	-	Fiber development, time-series
SRR1633053	SRP049330	North Carolina State University	PAIRED	101	6389.95	5624.68	64.0698	0.865	PHY800	Fiber	Fiber in 15 days post-anthesis	-	Fiber development, time-series
SRR1633063	SRP049330	North Carolina State University	PAIRED	101	6306.65	5537.1	63.072	0.856	PHY800	Fiber	Fiber in 28 days post-anthesis	-	Fiber development, time-series
SRR1633064	SRP049330	North Carolina State University	PAIRED	101	6418.89	5677.11	64.6669	0.857	PHY800	Fiber	Fiber in 28 days post-anthesis	-	Fiber development, time-series
SRR1633065	SRP049330	North Carolina State University	PAIRED	101	4988.9	4303.38	49.019	0.859	PHY800	Fiber	Fiber in 28 days post-anthesis	-	Fiber development, time-series
SRR1633066	SRP049330	North Carolina State University	PAIRED	101	5851.33	5353.02	60.9753	0.854	PHY800	Fiber	Fiber in 28 days post-anthesis	-	Fiber development, time-series
SRR1633067	SRP049330	North Carolina State University	PAIRED	101	5806.03	5335.67	60.7777	0.854	PHY800	Fiber	Fiber in 28 days post-anthesis	-	Fiber development, time-series
SRR1633068	SRP049330	North Carolina State University	PAIRED	101	4580.06	4152.68	47.3024	0.856	PHY800	Fiber	Fiber in 28 days post-anthesis	-	Fiber development, time-series
SRR1633069	SRP049330	North Carolina State University	PAIRED	101	4546.81	4184.89	47.6693	0.857	PHY800	Fiber	Fiber in 28 days post-anthesis	-	Fiber development, time-series
SRR1633070	SRP049330	North Carolina State University	PAIRED	101	4865.89	4494.91	51.2007	0.857	PHY800	Fiber	Fiber in 28 days post-anthesis	-	Fiber development, time-series
SRR1633071	SRP049330	North Carolina State University	PAIRED	101	3629.09	3310.1	37.7047	0.859	PHY800	Fiber	Fiber in 28 days post-anthesis	-	Fiber development, time-series
SRR1633081	SRP049330	North Carolina State University	PAIRED	101	7715.82	7163.84	81.6021	0.852	PHY800	Fiber	Fiber in 10 days post-anthesis	-	Fiber development, time-series
SRR1633082	SRP049330	North Carolina State University	PAIRED	101	7355.29	6663.34	75.9009	0.822	PHY800	Fiber	Fiber in 10 days post-anthesis	-	Fiber development, time-series
SRR1633083	SRP049330	North Carolina State University	PAIRED	101	7411.21	6469.07	73.688	0.843	PHY800	Fiber	Fiber in 10 days post-anthesis	-	Fiber development, time-series
SRR1633084	SRP049330	North Carolina State University	PAIRED	101	7940.11	7370.25	83.9531	0.847	PHY800	Fiber	Fiber in 10 days post-anthesis	-	Fiber development, time-series
SRR1633085	SRP049330	North Carolina State University	PAIRED	101	7599.55	6883.5	78.4087	0.817	PHY800	Fiber	Fiber in 10 days post-anthesis	-	Fiber development, time-series
SRR1633086	SRP049330	North Carolina State University	PAIRED	101	7631.56	6662.9	75.8959	0.839	PHY800	Fiber	Fiber in 10 days post-anthesis	-	Fiber development, time-series
SRR1633087	SRP049330	North Carolina State University	PAIRED	101	7621.14	7091.39	80.7767	0.846	PHY800	Fiber	Fiber in 10 days post-anthesis	-	Fiber development, time-series
SRR1633088	SRP049330	North Carolina State University	PAIRED	101	7372.55	6698.14	76.2973	0.817	PHY800	Fiber	Fiber in 10 days post-anthesis	-	Fiber development, time-series
SRR1633089	SRP049330	North Carolina State University	PAIRED	101	7413.93	6467.23	73.6671	0.838	PHY800	Fiber	Fiber in 10 days post-anthesis	-	Fiber development, time-series
SRR1633099	SRP049330	North Carolina State University	PAIRED	101	7471.47	6122.03	69.7349	0.839	PHY800	Fiber	Fiber in 18 days post-anthesis	-	Fiber development, time-series
SRR1633100	SRP049330	North Carolina State University	PAIRED	101	7450.99	5733.35	65.3075	0.837	PHY800	Fiber	Fiber in 18 days post-anthesis	-	Fiber development, time-series
SRR1633101	SRP049330	North Carolina State University	PAIRED	101	7018.56	5830.94	66.4192	0.839	PHY800	Fiber	Fiber in 18 days post-anthesis	-	Fiber development, time-series
SRR1633102	SRP049330	North Carolina State University	PAIRED	101	6726.53	6188.94	70.4971	0.843	PHY800	Fiber	Fiber in 18 days post-anthesis	-	Fiber development, time-series
SRR1633103	SRP049330	North Carolina State University	PAIRED	101	6700.37	5792.56	65.982	0.841	PHY800	Fiber	Fiber in 18 days post-anthesis	-	Fiber development, time-series
SRR1633104	SRP049330	North Carolina State University	PAIRED	101	6711.49	5879.1	66.9678	0.843	PHY800	Fiber	Fiber in 18 days post-anthesis	-	Fiber development, time-series
SRR1633105	SRP049330	North Carolina State University	PAIRED	101	6543.22	5420.48	61.7438	0.842	PHY800	Fiber	Fiber in 18 days post-anthesis	-	Fiber development, time-series
SRR1633106	SRP049330	North Carolina State University	PAIRED	101	5877.42	5107.77	58.1817	0.84	PHY800	Fiber	Fiber in 18 days post-anthesis	-	Fiber development, time-series
SRR1633107	SRP049330	North Carolina State University	PAIRED	101	5857.32	5153.54	58.703	0.843	PHY800	Fiber	Fiber in 18 days post-anthesis	-	Fiber development, time-series
SRR1633117	SRP049330	North Carolina State University	PAIRED	101	7558.37	6819.25	77.6769	0.845	PHY800	Fiber	Fiber in 21 days post-anthesis	-	Fiber development, time-series
SRR1633118	SRP049330	North Carolina State University	PAIRED	101	7663.84	6535.06	74.4397	0.846	PHY800	Fiber	Fiber in 21 days post-anthesis	-	Fiber development, time-series
SRR1633119	SRP049330	North Carolina State University	PAIRED	101	8159.29	7221.61	82.2601	0.846	PHY800	Fiber	Fiber in 21 days post-anthesis	-	Fiber development, time-series
SRR1633120	SRP049330	North Carolina State University	PAIRED	101	8745.08	8221.74	93.6524	0.844	PHY800	Fiber	Fiber in 21 days post-anthesis	-	Fiber development, time-series
SRR1633121	SRP049330	North Carolina State University	PAIRED	101	8941.03	8034.64	91.5211	0.846	PHY800	Fiber	Fiber in 21 days post-anthesis	-	Fiber development, time-series
SRR1633122	SRP049330	North Carolina State University	PAIRED	101	9065.36	8032.35	91.495	0.845	PHY800	Fiber	Fiber in 21 days post-anthesis	-	Fiber development, time-series
SRR1633123	SRP049330	North Carolina State University	PAIRED	101	7254.55	6820.34	77.6892	0.846	PHY800	Fiber	Fiber in 21 days post-anthesis	-	Fiber development, time-series
SRR1633124	SRP049330	North Carolina State University	PAIRED	101	7527.43	6538.65	74.4805	0.848	PHY800	Fiber	Fiber in 21 days post-anthesis	-	Fiber development, time-series
SRR1633125	SRP049330	North Carolina State University	PAIRED	101	7582.8	6435.66	73.3074	0.848	PHY800	Fiber	Fiber in 21 days post-anthesis	-	Fiber development, time-series
SRR1635401	SRP049330	North Carolina State University	PAIRED	101	9369.77	8422.56	95.9398	0.768	PHY800	Fiber	Fiber in 15 days post-anthesis	-	Fiber development, time-series

## Sheet: Table S2-3 G. raimondii 
SRA Run ID	SRA Study ID	Center Name	Library Layout	Read Length (bp)	Raw Bases (MB)	Filtered Bases (MB)	Coverage (X)	Percentage of Properly Mapped Reads		strain	Tissue	Stage	Treatment	Experiment
								Map JGI assembly	Map BGI assembly
SRR616993	SRP017168	ARO-VOLCANI CENTER	SINGLE	114	1521	1212.75	26.956	0.787	0.738	-	Seed	20 days post-anthesis	-	Seed development, time-series
SRR616994	SRP017168	ARO-VOLCANI CENTER	SINGLE	114	2011	1579.42	35.1059	0.81	0.774	-	Seed	30 days post-anthesis	-	Seed development, time-series
SRR617006	SRP017168	ARO-VOLCANI CENTER	SINGLE	114	2556	1760.9	39.1399	0.672	0.631	-	Seed	10 days post-anthesis	-	Seed development, time-series
SRR617007	SRP017168	ARO-VOLCANI CENTER	SINGLE	114	1700	1391.48	30.9286	0.777	0.73	-	Seed	10 days post-anthesis	-	Seed development, time-series
SRR617008	SRP017168	ARO-VOLCANI CENTER	SINGLE	114	2762	1816.89	40.3844	0.767	0.717	-	Seed	10 days post-anthesis	-	Seed development, time-series
SRR617009	SRP017168	ARO-VOLCANI CENTER	SINGLE	114	1599	1158.29	25.7456	0.775	0.729	-	Seed	20 days post-anthesis	-	Seed development, time-series
SRR617010	SRP017168	ARO-VOLCANI CENTER	SINGLE	114	1304	928.512	20.6382	0.574	0.54	-	Seed	20 days post-anthesis	-	Seed development, time-series
SRR617011	SRP017168	ARO-VOLCANI CENTER	SINGLE	114	2585	1946.6	43.2674	0.76	0.728	-	Seed	30 days post-anthesis	-	Seed development, time-series
SRR617012	SRP017168	ARO-VOLCANI CENTER	SINGLE	114	2138	1362.33	30.2807	0.767	0.729	-	Seed	30 days post-anthesis	-	Seed development, time-series
SRR617013	SRP017168	ARO-VOLCANI CENTER	SINGLE	114	2213	1604.03	35.653	0.721	0.688	-	Seed	40 days post-anthesis	-	Seed development, time-series
SRR617014	SRP017168	ARO-VOLCANI CENTER	SINGLE	114	869	749.019	16.6486	0.865	0.8	-	Seed	40 days post-anthesis	-	Seed development, time-series
SRR617015	SRP017168	ARO-VOLCANI CENTER	SINGLE	114	1970	1100.35	24.4577	0.78	0.723	-	Seed	40 days post-anthesis	-	Seed development, time-series
SRR203240	SRP001603	BYU-DNASC-UL	SINGLE	82	817	551.909	12.2674	0.948	0.877	-	Fiber	10 days post-anthesis	-	Fiber development, time-series
SRR203250	SRP001603	BYU-DNASC-UL	SINGLE	82	964	838.683	18.6415	0.948	0.857	-	Fiber	20 days post-anthesis	-	Fiber development, time-series
SRR389181	SRP009820	PEKING UNIVERSITY, COLLEGE OF LIFE SCIENCES	PAIRED	90	2275	2189	48.6553	0.951	0.851	-	Ovule	at anthesis	-	Ovule development, time-series; Tissue and Organ
SRR389182	SRP009820	PEKING UNIVERSITY, COLLEGE OF LIFE SCIENCES	PAIRED	90	2268	2133.79	47.4281	0.961	0.763	-	Ovule	3 days post-anthesis	-	Ovule development, time-series; Tissue and Organ
SRR389183	SRP009820	PEKING UNIVERSITY, COLLEGE OF LIFE SCIENCES	PAIRED	90	6050	5898.35	131.104	0.899	0.856	-	Leaf	-	-	Tissue and Organ

## Sheet: Table S2-4 G. arboreum 
SRA Run ID	SRA Study ID	Center Name	Library Layout	Read Length (bp)	Raw Bases (MB)	Filtered Bases (MB)	Coverage (X)	Percentage of Properly Mapped Reads	strain	Tissue	Stage	Treatment	Experiment
								Map BGI assembly
SRR617065	SRP017168	ARO-VOLCANI CENTER	Single	114	2476	1904.6	42.5704	0.757	-	Seed	40 days post-anthesis	-	Seed development, time-series
SRR617066	SRP017168	ARO-VOLCANI CENTER	Single	114	1911	1357.11	30.3333	0.712	-	Seed	40 days post-anthesis	-	Seed development, time-series
SRR617067	SRP017168	ARO-VOLCANI CENTER	Single	114	2840	1642.84	36.7198	0.76	-	Seed	40 days post-anthesis	-	Seed development, time-series
SRR617068	SRP017168	ARO-VOLCANI CENTER	Single	114	3213	2383.18	53.2673	0.732	-	Seed	30 days post-anthesis	-	Seed development, time-series
SRR617069	SRP017168	ARO-VOLCANI CENTER	Single	114	1952	1278.07	28.5666	0.758	-	Seed	30 days post-anthesis	-	Seed development, time-series
SRR617070	SRP017168	ARO-VOLCANI CENTER	Single	114	1580	1115.24	24.9271	0.772	-	Seed	30 days post-anthesis	-	Seed development, time-series
SRR617071	SRP017168	ARO-VOLCANI CENTER	Single	114	2042	1493.2	33.3751	0.694	-	Seed	20 days post-anthesis	-	Seed development, time-series
SRR617072	SRP017168	ARO-VOLCANI CENTER	Single	114	2111	1203.75	26.9054	0.772	-	Seed	20 days post-anthesis	-	Seed development, time-series
SRR617073	SRP017168	ARO-VOLCANI CENTER	Single	114	2844	2224.94	49.7305	0.753	-	Seed	20 days post-anthesis	-	Seed development, time-series
SRR617074	SRP017168	ARO-VOLCANI CENTER	Single	114	1846	1532.17	34.2462	0.743	-	Seed	10 days post-anthesis	-	Seed development, time-series
SRR617075	SRP017168	ARO-VOLCANI CENTER	Single	114	2709	1929.4	43.1247	0.771	-	Seed	10 days post-anthesis	-	Seed development, time-series
SRR617076	SRP017168	ARO-VOLCANI CENTER	Single	114	2123	1402.62	31.3504	0.731	-	Seed	10 days post-anthesis	-	Seed development, time-series
SRR203241	SRP001603	BYU-DNASC-UL	Single	82	872	618.827	13.8316	0.939	-	Fiber	10 days post-anthesis	-	Fiber development, time-series
SRR203245	SRP001603	BYU-DNASC-UL	Single	82	812	727.783	16.2669	0.934	-	Fiber	20 days post-anthesis	-	Fiber development, time-series
SRR935848	SRP027533	NANJING AGRICULTURAL UNIVERSITY	Single	100	2930	2927.91	65.4427	0.973	-	Seed	Seed after 05 hours gemination	-	Seed gemination, time-series
SRR935849	SRP027533	NANJING AGRICULTURAL UNIVERSITY	Single	100	2930	1859.31	41.5581	0.938	-	Seed	Seed after 05 hours gemination	-	Seed gemination, time-series
SRR935850	SRP027533	NANJING AGRICULTURAL UNIVERSITY	Single	100	6340	6366.82	142.307	0.977	-	Seed	Seed after 15 hours gemination	-	Seed gemination, time-series
SRR935851	SRP027533	NANJING AGRICULTURAL UNIVERSITY	Single	100	6340	4113.47	91.9416	0.939	-	Seed	Seed after 15 hours gemination	-	Seed gemination, time-series
SRR935852	SRP027533	NANJING AGRICULTURAL UNIVERSITY	Single	100	2897	2919.52	65.2553	0.974	-	Seed	Seed after 30 hours gemination	-	Seed gemination, time-series
SRR935853	SRP027533	NANJING AGRICULTURAL UNIVERSITY	Single	100	2897	1872.28	41.8481	0.938	-	Seed	Seed after 30 hours gemination	-	Seed gemination, time-series
