# Supplementary material for: CottonFGD: an integrated functional genomics database for cotton
Source: BMC Plant Biol. 2017 Jun 8;17:101. doi: 10.1186/s12870-017-1039-x (PMC5465443; doi:10.1186/s12870-017-1039-x)
Supplement: Supplementary file 3 — List of used WGS resequencing data. Including 96 analyses containing 79 G. hirsutum strains and 83 analyses containing 52 G. barbadense strains. (XLSX 31 kb) [file 12870_2017_1039_MOESM3_ESM.xlsx]

## Sheet: Contents
Contents
Table S3-1: WGS resequencing datasets for G. hirsutum： 96 analyses, 79 strains
Table S3-2: WGS resequencing datasets for G. barbadense : 83 analyses, 52 strains

## Sheet: Table S3-1 G. hirsutum 
SRA Run ID	SRA Study ID	Center Name	Library Layout	Read Length (bp)	Raw Bases (MB)	Filtered Bases (MB)	Coverage (X)	Percentage of Properly Mapped Reads	strain
								Map NAU assembly
SRR1580583	SRP047301	NANJING AGRICULTURAL UNIVERSITY	PAIRED	101	8452.15	6438.25	3.32898	0.885485	Auburn 56
SRR1580587	SRP047301	NANJING AGRICULTURAL UNIVERSITY	PAIRED	101	23780.5	22882.1	11.8315	0.94585	Coker139
SRR1580588	SRP047301	NANJING AGRICULTURAL UNIVERSITY	PAIRED	101	12396.9	10164.7	5.25578	0.874575	Coker's Foster 300
SRR1580589	SRP047301	NANJING AGRICULTURAL UNIVERSITY	PAIRED	101	13263	12331.2	6.376	0.876431	Delfos 531C
SRR1580590	SRP047301	NANJING AGRICULTURAL UNIVERSITY	PAIRED	101	19296.6	18043.6	9.32966	0.847	Dixie King
SRR1580591	SRP047301	NANJING AGRICULTURAL UNIVERSITY	PAIRED	101	14695.5	12766.5	6.6011	0.85303	Dixie Triumph
SRR1580593	SRP047301	NANJING AGRICULTURAL UNIVERSITY	PAIRED	101	16836.3	13563	7.01295	0.852532	Ferguson 406
SRR1580595	SRP047301	NANJING AGRICULTURAL UNIVERSITY	PAIRED	101	11413.5	10415.2	5.38529	0.945323	King
SRR1580596	SRP047301	NANJING AGRICULTURAL UNIVERSITY	PAIRED	101	8736.22	7719.08	3.99125	0.876045	Lanart 57
SRR1580597	SRP047301	NANJING AGRICULTURAL UNIVERSITY	PAIRED	101	10395	9625.46	4.97697	0.934328	Lankart
SRR1580598	SRP047301	NANJING AGRICULTURAL UNIVERSITY	PAIRED	101	14848.3	11942.4	6.17498	0.887439	Lone Star
SRR1580599	SRP047301	NANJING AGRICULTURAL UNIVERSITY	PAIRED	101	10398.6	8884.97	4.59409	0.868748	Mebane
SRR1580600	SRP047301	NANJING AGRICULTURAL UNIVERSITY	PAIRED	101	11970	10996.2	5.68573	0.926874	Mebane Triumph
SRR1580601	SRP047301	NANJING AGRICULTURAL UNIVERSITY	PAIRED	101	10608.2	9761.27	5.04719	0.849721	Paymaster 54
SRR1580602	SRP047301	NANJING AGRICULTURAL UNIVERSITY	PAIRED	101	17921.7	16654.6	8.61148	0.932606	Paymaster 54B
SRR1580603	SRP047301	NANJING AGRICULTURAL UNIVERSITY	PAIRED	101	6917.89	5472.23	2.82949	0.835464	Rowden, Malone
SRR1580604	SRP047301	NANJING AGRICULTURAL UNIVERSITY	PAIRED	101	23653.8	19313.1	9.98608	0.892734	Stoneville2B
SRR1580606	SRP047301	NANJING AGRICULTURAL UNIVERSITY	PAIRED	101	3602.99	3136.85	1.62195	0.806389	Trice
SRR1580607	SRP047301	NANJING AGRICULTURAL UNIVERSITY	PAIRED	101	12168	10708.7	5.53706	0.884844	86-1
SRR1580608	SRP047301	NANJING AGRICULTURAL UNIVERSITY	PAIRED	101	6398.09	5778.03	2.9876	0.921561	CIR7
SRR1580610	SRP047301	NANJING AGRICULTURAL UNIVERSITY	PAIRED	101	19918.6	16105.4	8.32749	0.911424	CIR10
SRR1580611	SRP047301	NANJING AGRICULTURAL UNIVERSITY	PAIRED	101	6221.24	4560.81	2.35823	0.843818	CIR12
SRR1580612	SRP047301	NANJING AGRICULTURAL UNIVERSITY	PAIRED	101	6920.54	6113.24	3.16093	0.846968	CIR12
SRR1580613	SRP047301	NANJING AGRICULTURAL UNIVERSITY	PAIRED	101	4939.21	4730.29	2.44586	0.926781	CIR35
SRR1580614	SRP047301	NANJING AGRICULTURAL UNIVERSITY	PAIRED	101	11854.1	11144.1	5.76219	0.921682	CIR35
SRR1580615	SRP047301	NANJING AGRICULTURAL UNIVERSITY	PAIRED	101	7148.36	6005.34	3.10514	0.800119	Esha 28
SRR1580616	SRP047301	NANJING AGRICULTURAL UNIVERSITY	PAIRED	101	6252.72	5174.91	2.67575	0.809888	Esha 28
SRR1580617	SRP047301	NANJING AGRICULTURAL UNIVERSITY	PAIRED	101	13041.8	10360.8	5.35718	0.89775	J8891*
SRR1580618	SRP047301	NANJING AGRICULTURAL UNIVERSITY	PAIRED	101	5330.97	4676.66	2.41813	0.834379	J8891*
SRR1580621	SRP047301	NANJING AGRICULTURAL UNIVERSITY	PAIRED	101	14565.6	11006.4	5.691	0.911945	Jimian 1#
SRR1580622	SRP047301	NANJING AGRICULTURAL UNIVERSITY	PAIRED	101	6949.09	6058.76	3.13276	0.836716	Junmian 1#
SRR1580623	SRP047301	NANJING AGRICULTURAL UNIVERSITY	PAIRED	101	16997.7	15089.8	7.80239	0.894682	Lumian 1#
SRR1580624	SRP047301	NANJING AGRICULTURAL UNIVERSITY	PAIRED	101	12473.9	11001.4	5.68843	0.853532	Shiyuan 321
SRR1580625	SRP047301	NANJING AGRICULTURAL UNIVERSITY	PAIRED	101	10489	9069.44	4.68947	0.915643	Simian 2#
SRR1580626	SRP047301	NANJING AGRICULTURAL UNIVERSITY	PAIRED	101	9059.11	7490.92	3.87328	0.894022	Simian 3#
SRR1580627	SRP047301	NANJING AGRICULTURAL UNIVERSITY	PAIRED	101	9167.41	7173.68	3.70925	0.856786	Sumian 12#
SRR1580628	SRP047301	NANJING AGRICULTURAL UNIVERSITY	PAIRED	101	4205.87	3709.77	1.91819	0.856681	Sumian 12#
SRR1580629	SRP047301	NANJING AGRICULTURAL UNIVERSITY	PAIRED	101	6360.62	6010.13	3.10762	0.857237	Sumian 12#
SRR1580630	SRP047301	NANJING AGRICULTURAL UNIVERSITY	PAIRED	101	18968.4	16109.5	8.32965	0.82542	Xinluzao 26#
SRR1580631	SRP047301	NANJING AGRICULTURAL UNIVERSITY	PAIRED	101	7966.92	6687.98	3.45811	0.839439	Xinluzao 26#
SRR1580632	SRP047301	NANJING AGRICULTURAL UNIVERSITY	PAIRED	101	18009.1	13794	7.13235	0.874926	Xinluzao 1# (GK62)
SRR1580633	SRP047301	NANJING AGRICULTURAL UNIVERSITY	PAIRED	101	11796.7	10004.2	5.17278	0.822598	Xinluzao 42#
SRR1580634	SRP047301	NANJING AGRICULTURAL UNIVERSITY	PAIRED	101	5011	4178.93	2.16077	0.839214	Xinluzao 42#
SRR1580635	SRP047301	NANJING AGRICULTURAL UNIVERSITY	PAIRED	101	1601.96	1488.5	0.769647	0.890638	Brazil 011
SRR1580636	SRP047301	NANJING AGRICULTURAL UNIVERSITY	PAIRED	101	19853	17797.4	9.2024	0.946826	Brazil 011
SRR1580637	SRP047301	NANJING AGRICULTURAL UNIVERSITY	PAIRED	101	2571.25	1764.57	0.912394	0.801401	Brazil 014
SRR1580639	SRP047301	NANJING AGRICULTURAL UNIVERSITY	PAIRED	101	4618.86	3894.51	2.01371	0.833443	Brazil 0101
SRR1580640	SRP047301	NANJING AGRICULTURAL UNIVERSITY	PAIRED	101	1746.34	1457.73	0.75374	0.844089	Brazil 0101
SRR1580641	SRP047301	NANJING AGRICULTURAL UNIVERSITY	PAIRED	101	3077.93	2892.67	1.49569	0.845904	Brazil 0101
SRR1580642	SRP047301	NANJING AGRICULTURAL UNIVERSITY	PAIRED	101	18525.8	15769	8.15356	0.883949	Brazil cotton
SRR1580643	SRP047301	NANJING AGRICULTURAL UNIVERSITY	PAIRED	101	13668.5	11043.9	5.71041	0.898799	India 941
SRR1580644	SRP047301	NANJING AGRICULTURAL UNIVERSITY	PAIRED	101	17021.7	13277.5	6.86532	0.859252	MA-6
SRR1580645	SRP047301	NANJING AGRICULTURAL UNIVERSITY	PAIRED	101	10857.6	9442.53	4.88238	0.831294	India NV50-70*
SRR1580646	SRP047301	NANJING AGRICULTURAL UNIVERSITY	PAIRED	101	14495	11702.9	6.05114	0.860467	Tashkent 1
SRR1580647	SRP047301	NANJING AGRICULTURAL UNIVERSITY	PAIRED	101	9033.68	7362.5	3.80688	0.87559	Tashkent 2
SRR1580648	SRP047301	NANJING AGRICULTURAL UNIVERSITY	PAIRED	101	17925.8	14542.4	7.51934	0.89818	Tashkent 3
SRR1580649	SRP047301	NANJING AGRICULTURAL UNIVERSITY	PAIRED	101	18579.9	15216.5	7.86788	0.852063	66-241
SRR1580650	SRP047301	NANJING AGRICULTURAL UNIVERSITY	PAIRED	101	19066.1	13380.6	6.91859	0.814765	108Â§Â¶
SRR1580653	SRP047301	NANJING AGRICULTURAL UNIVERSITY	PAIRED	101	6783.38	5796.02	2.99691	0.896196	Punctatum 3
SRR1580654	SRP047301	NANJING AGRICULTURAL UNIVERSITY	PAIRED	101	12732.8	11340.5	5.86378	0.816691	Punctatum 5
SRR1580655	SRP047301	NANJING AGRICULTURAL UNIVERSITY	PAIRED	101	19171.6	18065.9	9.34123	0.910383	Punctatum 12
SRR1580656	SRP047301	NANJING AGRICULTURAL UNIVERSITY	PAIRED	101	3385.68	2509.03	1.29733	0.829239	Punctatum 14
SRR1580657	SRP047301	NANJING AGRICULTURAL UNIVERSITY	PAIRED	101	761.386	614.82	0.317901	0.813839	Punctatum 14
SRR1580658	SRP047301	NANJING AGRICULTURAL UNIVERSITY	PAIRED	101	13121.4	10353.1	5.35318	0.871361	Punctatum 14
SRR1580659	SRP047301	NANJING AGRICULTURAL UNIVERSITY	PAIRED	101	10513.2	9294.61	4.8059	0.811999	Punctatum 25
SRR1580660	SRP047301	NANJING AGRICULTURAL UNIVERSITY	PAIRED	101	11375.2	10024.9	5.18349	0.839149	Punctatum 24
SRR1580661	SRP047301	NANJING AGRICULTURAL UNIVERSITY	PAIRED	101	10868.1	9701.45	5.01626	0.851822	Punctatum 31
SRR1580662	SRP047301	NANJING AGRICULTURAL UNIVERSITY	PAIRED	101	8938.81	7630.39	3.94539	0.841561	Morrilli 2
SRR1580663	SRP047301	NANJING AGRICULTURAL UNIVERSITY	PAIRED	101	10966.9	9428.24	4.87499	0.850694	Morrilli 38
SRR1580664	SRP047301	NANJING AGRICULTURAL UNIVERSITY	PAIRED	101	12141.2	11526.6	5.95999	0.930981	Morrilli 45
SRR1580665	SRP047301	NANJING AGRICULTURAL UNIVERSITY	PAIRED	101	13652.4	11621.5	6.00907	0.844704	Yucatanense 1
SRR1580666	SRP047301	NANJING AGRICULTURAL UNIVERSITY	PAIRED	101	11493.6	9563.66	4.94502	0.897808	Yucatanense 3
SRR1580667	SRP047301	NANJING AGRICULTURAL UNIVERSITY	PAIRED	101	5989.37	3338.48	1.72621	0.871811	Yucatanense 2
SRR1580668	SRP047301	NANJING AGRICULTURAL UNIVERSITY	PAIRED	101	21370	18043.1	9.32943	0.910567	Yucatanense 5A
SRR1580669	SRP047301	NANJING AGRICULTURAL UNIVERSITY	PAIRED	101	18634.5	16941.3	8.75971	0.899378	Yucatanense 5A
SRR1580671	SRP047301	NANJING AGRICULTURAL UNIVERSITY	PAIRED	101	16029.4	13187.8	6.81892	0.8646	Yucatanense 6
SRR1580672	SRP047301	NANJING AGRICULTURAL UNIVERSITY	PAIRED	101	8068.86	6631.57	3.42894	0.899604	Richmondi 7
SRR1580673	SRP047301	NANJING AGRICULTURAL UNIVERSITY	PAIRED	101	11864.1	9960.3	5.1501	0.890675	Richmondi 2
SRR1580675	SRP047301	NANJING AGRICULTURAL UNIVERSITY	PAIRED	101	11361.4	9273.57	4.79502	0.872626	Richmondi 3
SRR1580676	SRP047301	NANJING AGRICULTURAL UNIVERSITY	PAIRED	101	12207.6	10179	5.26316	0.894012	Marie-galante 7
SRR1580677	SRP047301	NANJING AGRICULTURAL UNIVERSITY	PAIRED	101	10845.9	8824.37	4.56276	0.870563	Marie-galante 17
SRR1580678	SRP047301	NANJING AGRICULTURAL UNIVERSITY	PAIRED	101	11012.4	9232.75	4.77391	0.865026	Marie-galante 36
SRR1580679	SRP047301	NANJING AGRICULTURAL UNIVERSITY	PAIRED	101	10887.8	8958.72	4.63222	0.853775	Marie-galante 62
SRR1580682	SRP047301	NANJING AGRICULTURAL UNIVERSITY	PAIRED	101	14202.4	11901.7	6.15394	0.875768	Marie-galante 71
SRR1580683	SRP047301	NANJING AGRICULTURAL UNIVERSITY	PAIRED	101	10696	8727.78	4.51282	0.859494	Latifolium 1
SRR1580686	SRP047301	NANJING AGRICULTURAL UNIVERSITY	PAIRED	101	11691.3	10217.9	5.28332	0.866349	Latifolium 3
SRR1580688	SRP047301	NANJING AGRICULTURAL UNIVERSITY	PAIRED	101	14148.4	12423.6	6.4238	0.890377	Latifolium 13
SRR1580689	SRP047301	NANJING AGRICULTURAL UNIVERSITY	PAIRED	101	421.522	391.725	0.202547	0.80762	Latifolium 39
SRR1580690	SRP047301	NANJING AGRICULTURAL UNIVERSITY	PAIRED	101	14008.8	10456.2	5.40653	0.884411	Latifolium 39
SRR1580691	SRP047301	NANJING AGRICULTURAL UNIVERSITY	PAIRED	101	3300.79	2682.75	1.38715	0.885967	Latifolium 64
SRR1580692	SRP047301	NANJING AGRICULTURAL UNIVERSITY	PAIRED	101	6730.67	6298.84	3.2569	0.88209	Latifolium 64
SRR1580694	SRP047301	NANJING AGRICULTURAL UNIVERSITY	PAIRED	101	10857.2	9379.31	4.8497	0.927611	Latifolium 161
SRR1580695	SRP047301	NANJING AGRICULTURAL UNIVERSITY	PAIRED	101	18880.7	14329.5	7.40924	0.814192	Latifolium 178
SRR1580697	SRP047301	NANJING AGRICULTURAL UNIVERSITY	PAIRED	101	363.62	341.732	0.176697	0.856855	Palmeri 5
SRR1580698	SRP047301	NANJING AGRICULTURAL UNIVERSITY	PAIRED	101	19639.9	17319.8	8.95543	0.903676	Palmeri 5
SRR1580702	SRP047301	NANJING AGRICULTURAL UNIVERSITY	PAIRED	101	3690.31	2966.34	1.53378	0.852459	Palmeri 2

## Sheet: Table S3-2 G. barbadense 
SRA Run ID	SRA Study ID	Center Name	Library Layout	Read Length (bp)	Raw Bases (MB)	Filtered Bases (MB)	Coverage (X)	Percentage of Properly Mapped Reads	strain
								Map NAU assembly
SRR1580703	SRP047301	NANJING AGRICULTURAL UNIVERSITY	PAIRED	101	11079.2	8074.83	3.9505	0.818555	Unknown*
SRR1580704	SRP047301	NANJING AGRICULTURAL UNIVERSITY	PAIRED	101	7722.67	6806.48	3.32998	0.894161	Unknown*
SRR1580705	SRP047301	NANJING AGRICULTURAL UNIVERSITY	PAIRED	101	7870.67	6508.11	3.18401	0.827982	5904Â§Âª
SRR1580706	SRP047301	NANJING AGRICULTURAL UNIVERSITY	PAIRED	101	5793.94	5092.27	2.49132	0.863104	8763Â§Âª
SRR1580707	SRP047301	NANJING AGRICULTURAL UNIVERSITY	PAIRED	101	9829.57	7469.02	3.65412	0.918806	910Â§Âª
SRR1580708	SRP047301	NANJING AGRICULTURAL UNIVERSITY	PAIRED	101	7310.11	6430.37	3.14597	0.896762	910Â§Âª
SRR1580709	SRP047301	NANJING AGRICULTURAL UNIVERSITY	PAIRED	101	841.175	817.215	0.399811	0.916244	Ba3119
SRR1580710	SRP047301	NANJING AGRICULTURAL UNIVERSITY	PAIRED	101	8089.08	7090.17	3.46877	0.871324	Ba3119
SRR1580712	SRP047301	NANJING AGRICULTURAL UNIVERSITY	PAIRED	101	517.745	438.613	0.214586	0.865058	CCCP B154 (91-486)
SRR1580714	SRP047301	NANJING AGRICULTURAL UNIVERSITY	PAIRED	101	7223.79	5287.02	2.5866	0.90274	CCCP B51
SRR1580716	SRP047301	NANJING AGRICULTURAL UNIVERSITY	PAIRED	101	2538.52	1448.42	0.708621	0.920189	CCCP B9102
SRR1580717	SRP047301	NANJING AGRICULTURAL UNIVERSITY	PAIRED	101	4037.55	3478.47	1.7018	0.845029	CCCP B9102
SRR1580718	SRP047301	NANJING AGRICULTURAL UNIVERSITY	PAIRED	101	665.832	577.287	0.28243	0.816218	DJ-07-136
SRR1580719	SRP047301	NANJING AGRICULTURAL UNIVERSITY	PAIRED	101	2462.39	2219.95	1.08608	0.904988	DJ-07-136
SRR1580720	SRP047301	NANJING AGRICULTURAL UNIVERSITY	PAIRED	101	4096.86	3891.17	1.9037	0.903753	DJ-07-136
SRR1580721	SRP047301	NANJING AGRICULTURAL UNIVERSITY	PAIRED	101	8135.45	7006.47	3.42782	0.832462	K388
SRR1580723	SRP047301	NANJING AGRICULTURAL UNIVERSITY	PAIRED	101	7961.41	6754.72	3.30466	0.814399	K388
SRR1580724	SRP047301	NANJING AGRICULTURAL UNIVERSITY	PAIRED	101	10117.4	7990.84	3.90941	0.896782	9899-I
SRR1580725	SRP047301	NANJING AGRICULTURAL UNIVERSITY	PAIRED	101	11824.2	9495.66	4.64563	0.897458	BuharaZTW
SRR1580726	SRP047301	NANJING AGRICULTURAL UNIVERSITY	PAIRED	101	15328.8	12558.1	6.14389	0.875065	VIR-29TV
SRR1580727	SRP047301	NANJING AGRICULTURAL UNIVERSITY	PAIRED	101	11405.9	8027.6	3.9274	0.882375	VIR-4TV*
SRR1580728	SRP047301	NANJING AGRICULTURAL UNIVERSITY	PAIRED	101	401.38	353.151	0.172775	0.871367	Coastland R4-4
SRR1580729	SRP047301	NANJING AGRICULTURAL UNIVERSITY	PAIRED	101	5100.33	4353.3	2.1298	0.837462	Coastland R4-4
SRR1580730	SRP047301	NANJING AGRICULTURAL UNIVERSITY	PAIRED	101	1929.28	1746.11	0.854259	0.917576	Ashimouni
SRR1580731	SRP047301	NANJING AGRICULTURAL UNIVERSITY	PAIRED	101	593.999	505.088	0.247108	0.891497	Giza 29
SRR1580732	SRP047301	NANJING AGRICULTURAL UNIVERSITY	PAIRED	101	9796.73	8486.86	4.15208	0.857421	Giza 29
SRR1580733	SRP047301	NANJING AGRICULTURAL UNIVERSITY	PAIRED	101	10973.1	9111.3	4.45758	0.865255	Giza 36
SRR1580734	SRP047301	NANJING AGRICULTURAL UNIVERSITY	PAIRED	101	12839.2	7883.73	3.85701	0.923616	Giza 67
SRR1580735	SRP047301	NANJING AGRICULTURAL UNIVERSITY	PAIRED	101	13052.6	11358.6	5.55707	0.862893	Giza 67
SRR1580736	SRP047301	NANJING AGRICULTURAL UNIVERSITY	PAIRED	101	493.96	414.283	0.202682	0.860096	Giza 80
SRR1580738	SRP047301	NANJING AGRICULTURAL UNIVERSITY	PAIRED	101	4396.45	3841.74	1.87952	0.821107	Karnak
SRR1580741	SRP047301	NANJING AGRICULTURAL UNIVERSITY	PAIRED	101	7436.44	4825.68	2.3609	0.825674	Pima SJ-1
SRR1580743	SRP047301	NANJING AGRICULTURAL UNIVERSITY	PAIRED	101	9381.97	8650.84	4.23231	0.815363	Pima SJ-2
SRR1580744	SRP047301	NANJING AGRICULTURAL UNIVERSITY	PAIRED	101	6804.87	6354.19	3.1087	0.817105	Pima SJ-2
SRR1580745	SRP047301	NANJING AGRICULTURAL UNIVERSITY	PAIRED	101	7106.91	4736.1	2.31707	0.800411	Pima SJ-4
SRR1580747	SRP047301	NANJING AGRICULTURAL UNIVERSITY	PAIRED	101	9445.21	8198.17	4.01084	0.872734	Seabrook
SRR1580748	SRP047301	NANJING AGRICULTURAL UNIVERSITY	PAIRED	101	18131.3	14791.3	7.23644	0.870079	Yuma
SRR1580749	SRP047301	NANJING AGRICULTURAL UNIVERSITY	PAIRED	101	2135.77	1518.42	0.742868	0.884145	Sudan chongrong mian
SRR1580751	SRP047301	NANJING AGRICULTURAL UNIVERSITY	PAIRED	101	472.835	458.461	0.224296	0.894314	Huadonghaidaomian*
SRR1580752	SRP047301	NANJING AGRICULTURAL UNIVERSITY	PAIRED	101	3934.25	3337.58	1.63287	0.874173	Huadonghaidaomian*
SRR1580753	SRP047301	NANJING AGRICULTURAL UNIVERSITY	PAIRED	101	1854.18	656.667	0.321266	0.809242	West of Andes
SRR1580754	SRP047301	NANJING AGRICULTURAL UNIVERSITY	PAIRED	101	4902.51	4241.13	2.07492	0.817825	West of Andes
SRR1580755	SRP047301	NANJING AGRICULTURAL UNIVERSITY	PAIRED	101	6093.53	4534.02	2.21821	0.898188	Changrong 3#
SRR1580757	SRP047301	NANJING AGRICULTURAL UNIVERSITY	PAIRED	101	569.267	456.843	0.223504	0.876654	Changrong 5#
SRR1580758	SRP047301	NANJING AGRICULTURAL UNIVERSITY	PAIRED	101	6382.9	5783.17	2.82934	0.952686	Changrong 5#
SRR1580759	SRP047301	NANJING AGRICULTURAL UNIVERSITY	PAIRED	101	9392.72	7099.35	3.47326	0.91465	H7124
SRR1580761	SRP047301	NANJING AGRICULTURAL UNIVERSITY	PAIRED	101	667.527	587.918	0.287631	0.89162	Hai 92-138
SRR1580762	SRP047301	NANJING AGRICULTURAL UNIVERSITY	PAIRED	101	3652.9	3165.26	1.54856	0.898777	Hai 92-138
SRR1580763	SRP047301	NANJING AGRICULTURAL UNIVERSITY	PAIRED	101	10122.6	7574.85	3.7059	0.90014	Junhai 1#
SRR1580764	SRP047301	NANJING AGRICULTURAL UNIVERSITY	PAIRED	101	6430.88	5678.86	2.77831	0.820928	Junhai 1#
SRR1580766	SRP047301	NANJING AGRICULTURAL UNIVERSITY	PAIRED	101	4977.31	4372.78	2.13933	0.846516	Shengli 1#
SRR1580767	SRP047301	NANJING AGRICULTURAL UNIVERSITY	PAIRED	101	10992.1	9482.53	4.6392	0.897134	Tuhai 2#
SRR1580768	SRP047301	NANJING AGRICULTURAL UNIVERSITY	PAIRED	101	3187.45	1821.03	0.890916	0.932534	Yuejin 1#
SRR1580770	SRP047301	NANJING AGRICULTURAL UNIVERSITY	PAIRED	101	7439.24	6796.2	3.32495	0.807679	Xinhai 3#
SRR1580771	SRP047301	NANJING AGRICULTURAL UNIVERSITY	PAIRED	101	2604.17	2247.4	1.09951	0.809363	Xinhai 3#
SRR1580772	SRP047301	NANJING AGRICULTURAL UNIVERSITY	PAIRED	101	660.329	579.23	0.283381	0.850548	Xinhai 5#
SRR1580773	SRP047301	NANJING AGRICULTURAL UNIVERSITY	PAIRED	101	3719.04	3291.59	1.61037	0.922793	Xinhai 5#
SRR1580776	SRP047301	NANJING AGRICULTURAL UNIVERSITY	PAIRED	101	623.758	549.569	0.268869	0.85844	Xinhai 11#
SRR1580777	SRP047301	NANJING AGRICULTURAL UNIVERSITY	PAIRED	101	2540.83	2401.29	1.1748	0.878763	Xinhai 11#
SRR1580779	SRP047301	NANJING AGRICULTURAL UNIVERSITY	PAIRED	101	5028.12	4399.02	2.15216	0.82748	Xinhai 13#
SRR1580780	SRP047301	NANJING AGRICULTURAL UNIVERSITY	PAIRED	101	519.963	451.325	0.220805	0.848859	Xinhai 16#
SRR1580781	SRP047301	NANJING AGRICULTURAL UNIVERSITY	PAIRED	101	4095.48	3875.29	1.89594	0.887706	Xinhai 16#
SRR1580782	SRP047301	NANJING AGRICULTURAL UNIVERSITY	PAIRED	101	9305.99	8614.21	4.21439	0.980634	Xinhai 16#
SRR1580785	SRP047301	NANJING AGRICULTURAL UNIVERSITY	PAIRED	101	2095.27	1900.08	0.929587	0.934083	Xinhai 25#
SRR1580786	SRP047301	NANJING AGRICULTURAL UNIVERSITY	PAIRED	101	1540.84	1451.38	0.71007	0.934447	Xinhai 25#
SRR1580787	SRP047301	NANJING AGRICULTURAL UNIVERSITY	PAIRED	101	613.595	593.773	0.290496	0.896878	Xinhai 29#
SRR1580788	SRP047301	NANJING AGRICULTURAL UNIVERSITY	PAIRED	101	1630.72	1449.75	0.709271	0.88598	Xinhai 29#
SRR1580789	SRP047301	NANJING AGRICULTURAL UNIVERSITY	PAIRED	101	2473.2	2330.88	1.14035	0.884514	Xinhai 29#
SRR1580790	SRP047301	NANJING AGRICULTURAL UNIVERSITY	PAIRED	101	714.7	630.222	0.308328	0.898259	Xinhai 2#
SRR1580791	SRP047301	NANJING AGRICULTURAL UNIVERSITY	PAIRED	101	2418.2	2157.61	1.05558	0.869839	Xinhai 2#
SRR1580792	SRP047301	NANJING AGRICULTURAL UNIVERSITY	PAIRED	101	3036.35	2848.34	1.39351	0.869534	Xinhai 2#
SRR1580793	SRP047301	NANJING AGRICULTURAL UNIVERSITY	PAIRED	101	2753.93	2674.9	1.30866	0.917436	Xinhai 33#
SRR1580794	SRP047301	NANJING AGRICULTURAL UNIVERSITY	PAIRED	101	11415.4	9594.28	4.69388	0.904923	Xinhai 33#
SRR1580795	SRP047301	NANJING AGRICULTURAL UNIVERSITY	PAIRED	101	9813.97	8360.83	4.09042	0.848703	Tanguis
SRR1580796	SRP047301	NANJING AGRICULTURAL UNIVERSITY	PAIRED	101	6171.37	4666.68	2.28311	0.885578	G. purpurascens
SRR1580797	SRP047301	NANJING AGRICULTURAL UNIVERSITY	PAIRED	101	3377.02	3009.13	1.47218	0.822456	G. purpurascens
SRR1580798	SRP047301	NANJING AGRICULTURAL UNIVERSITY	PAIRED	101	629.539	549.649	0.268909	0.864974	Kaiyuanlianhemumian
SRR1580799	SRP047301	NANJING AGRICULTURAL UNIVERSITY	PAIRED	101	8025.17	6791.1	3.32246	0.870425	Kaiyuanlianhemumian
SRR1580801	SRP047301	NANJING AGRICULTURAL UNIVERSITY	PAIRED	101	8778.66	7267.53	3.55555	0.866072	Kaiyuanlihemumian*
SRR1580802	SRP047301	NANJING AGRICULTURAL UNIVERSITY	PAIRED	101	525.153	454.088	0.222156	0.812077	Alabolihemumian
SRR1580803	SRP047301	NANJING AGRICULTURAL UNIVERSITY	PAIRED	101	7206.14	6182.35	3.02463	0.806885	Alabolihemumian
SRR1580804	SRP047301	NANJING AGRICULTURAL UNIVERSITY	PAIRED	101	602.817	506.327	0.247714	0.823564	Yuanmoulihemumian
SRR1580805	SRP047301	NANJING AGRICULTURAL UNIVERSITY	PAIRED	101	5821.54	5084.87	2.4877	0.847315	Yuanmoulihemumian
